# Supplementary material for: The chaperonin TRiC component Cct3 is required for axonal transport, myelination, and neuromuscular junction refinement
Source: Cell Death Dis. 2026 Feb 12;17(1):221. doi: 10.1038/s41419-026-08465-y (PMC12921322; doi:10.1038/s41419-026-08465-y)
Supplement: Supplementary file 5 — Supplementary data [file 41419_2026_8465_MOESM5_ESM.xlsx]

## Sheet: Figure 3_B number of SC
Genotype		wt	wt	wt	het	het	het	het		mut	mut	mut	mut	mut	mut
Phenotype and #		sib1	sib2	sib3	sib4	sib5	sib6	sib7		mut1	mut2	mut3	mut4	mut5	mut6
Day 2		0	6	10	7	9				3	6	3	8
		5	6	7	6	9				2	4	3	7
		7	7	8	8	7				5	1	6	8
		8	8	8	7	7				1	4		6
Day 3		6	9		7	7	9	9		3	2	4	4	5	7
		4	7		8	8	6	7		3	4	4	7	6	5
			4		4	8	10	10		5	0	3	6	4	6
			7		7	6	9	9		5	5	3	6	6	4
													3
Day 4			9				6	7		2				5	7
							7			1				5	4
							5			4				3	4
							7			3				3	5
no significant differences between het and wt
	day 2 sib	day 2 mut	day 3 sib	day 3 mut	day 4 sib	day 4 mut
Mean	7	4.467	7.318	4.4	6.833	3.833
Std. Deviation	2.026	2.326	1.81	1.633	1.329	1.586

## Sheet: Figure 3_C % apoptotic
Genotype		wt	wt	wt	het	het	het	het		mut	mut	mut	mut	mut	mut
Phenotype and #		sib1	sib2	sib3	sib4	sib5	sib6	sib7		mut1	mut2	mut3	mut4	mut5	mut6
Day 2		0	0	0	0	0				25	0	40	0
		0	0	0	0	0				33.3333	20	0	0
		0	0	0	0	0				16.6667	66.6667	14.2857	0
		0	0	0	0	0				50	0		25
Day 3		0	0		0	0	0	0		0	60	0	0	16.6667	0
		0	0		0	0	0	0		25	0	20	12.5	0	0
			0		0	0	0	0		16.6667	0	0	0	20	0
			0		0	0	0	0		28.5714	0	25	14.2857	0	0
													25
Day 4			0				0	0		33.3333				0	0
							0			50				0	0
							0			20				0	20
							0			40				0	16.6667
	day 2 sib	day 2 mut	day 3 sib	day 3 mut	day 4 sib	day 4 mut
Mean	0	19.4	0	10.55	0	15
Std. Deviation	0	20.95	0	14.76	0	18.06

## Sheet: Figure 3_D density NC cells
Genotype		wt	wt	wt	het	het	het	het		mut	mut	mut	mut	mut	mut
Phenotype and #		sib1	sib2	sib3	sib4	sib5	sib6	sib7		mut1	mut2	mut3	mut4	mut5	mut6
Day 2		8.61472	10.9577	12.517	11.5772	13.1587				11.6396	11.3244	13.2281	10.9671
		11.8038	12.9875	11.2476	12.2414	14.537				15.824	12.6301	14.1059	16.7469
Day 3		8.82457	9.04285		11.6911	11.6333	9.81531	9.22258		11.0149	10.0558	11.6854	14.7491	11.7429	9.98775
			8.88934		11.8772	13.7344	11.1504	8.4933		14.6565	13.0721	10.7963	14.8606	11.9507	14.452
Day 4		6.60093	9.09711		8.5384	10.5434	11.4044	9.44013		5.98372	5.73456	6.41608	8.71214	5.07259	9.83155
			7.84133		10.141	10.4683	8.26163	8.73397		6.68628	8.1611	8.15343	8.33948	7.34264	10.2235
t-test wt versus het day 2		n.s.
t-test wt versus het day 3		n.s.
t-test wt versus het day 4		p=0.043 (higher value in het)
	day 2 sib	day 2 mut	day 3 sib	day 3 mut	day 4 sib	day 4 mut
Mean	11.96	13.29	10.39	12.43	9.173	7.55
Std. Deviation	1.576	2.109	1.706	1.869	1.391	1.617

## Sheet: Figure 3_E % apoptotic NC cells
Genotype		wt	wt	wt	het	het	het	het		mut	mut	mut	mut	mut	mut
Phenotype and #		sib1	sib2	sib3	sib4	sib5	sib6	sib7		mut1	mut2	mut3	mut4	mut5	mut6
Day 2		0	0	0	0	0				0	0	0	2.7
		0	0	0	0	0				2.1	1.2	2.2	2
Day 3		0	0		1	1.1	0	0		10	10.6061	4.81928	8.79121	5.74713	3.27869
			0		1	0	0	0		7.84314	11.6279	8.86076	11.3208	8.23529	3.33333
Day 4		0	0		0	0	1	0		11.3636	22	14.8148	25.9259	21.2766	21.7949
			0		0	0	0	1.3		23.7288	10.1695	10.9375	20.2703	13.3333	10.2564
	day 2 sib	day 2 mut	day 3 sib	day 3 mut	day 4 sib	day 4 mut
Mean	0	1.275	0.2818	7.858	0.2091	17.16
Std. Deviation	0	1.132	0.4834	2.948	0.47	5.873

## Sheet: Figure 4_D mean gray
				mean gray value relative to mean wt
	day 4	genotype
	mut 1			0.289225
	mut 2			0.553688
	mut 3			0.513997
	mut 4			0.507913
	mut 5			0.452261
	mut 6			0.508123
	sib 1	wt		0.988696
	sib 2	het		0.980479
	sib 3	het		1.28309
	sib 4	wt		0.49836
	sib 5	wt		1.53272
	sib 6	het		0.716656
		sib	mut
	Mean	1	0.4709
	Std. Deviation	0.3732	0.09468

## Sheet: Figure 4_E width
	day 4	genotype	µm
	mut 1		25
	mut 2		33
	mut 3		31
	mut 4		40
	mut 5		27
	mut 6		28
	sib 1	wt	20
	sib 2	het	16
	sib 3	het	21
	sib 4	wt	23
	sib 5	wt	16
	sib 6	het	25
Mean	20.17	30.67
Std. Deviation	3.656	5.391

## Sheet: Figure 4_G_BTX area fraction
	Genotype		het	het	het	het	het	wt	het	het	het	wt	het	wt	het	het	het	wt	wt		mut	mut	mut	mut	mut	mut	mut	mut	mut	mut	mut	mut	mut	mut	mut	mut
	Phenotype and #		sib1	sib2	sib3	sib4	sib5	sib6	sib7	sib8	sib9	sib10	sib11	sib12	sib13	sib14	sib15	sib16	sib17		mut1	mut2	mut3	mut4	mut5	mut6	mut7	mut8	mut9	mut10	mut11	mut12	mut13	mut14	mut15	mut16
	Day 2		9.71218	9.95108	9.91077	9.64746	9.19004	9.34602	9.657												8.77274	9.25968	9.01087	8.12413
	Day 3									8.7926	8.64569	11.688	7.64157	8.07589											9.12271	8.56703	11.9014	10.2482
	Day 4														10.3747	8.81951	10.0279	11.2572	8.96219										9.36321	9.43383	9.51434	9.13455	8.88172	9.88844	9.09709	8.4308
		day 2 sib	day 2 mut	day 3 sib	day 3 mut	day 4 sib	day 4 mut
	Mean	9.631	8.79	8.96	9.96	9.9	9.216
	Std. Deviation	0.277	0.4894	1.601	1.47	1.03	0.4406

## Sheet: Figure 4_H synapse density
Genotype		het	het	het	het	het	wt	het	het	het	wt	het	wt	het	het	het	wt	wt		mut	mut	mut	mut	mut	mut	mut	mut	mut	mut	mut	mut	mut	mut	mut	mut
Phenotype and #		sib1	sib2	sib3	sib4	sib5	sib6	sib7	sib8	sib9	sib10	sib11	sib12	sib13	sib14	sib15	sib16	sib17		mut1	mut2	mut3	mut4	mut5	mut6	mut7	mut8	mut9	mut10	mut11	mut12	mut13	mut14	mut15	mut16
Day 2		3.76112	4.07022	3.37577	3.29476	2.8792	3.61264	3.39139												2.60276	2.83122	2.65521	2.53718
Day 3									3.7917	3.40058	4.28189	3.66859	3.56705											2.59076	3.08411	2.64953	2.81951
Day 4														4.52155	4.09131	4.46539	4.59115	3.74917										3.75339	3.42896	3.43503	3.26148	3.21645	3.3418	3.46144	3.05799
	day 2 sib	day 2 mut	day 3 sib	day 3 mut	day 4 sib	day 4 mut
Mean	3.483	2.658	3.76	2.785	4.28	3.37
Std. Deviation	0.3781	0.125	0.3362	0.2195	0.3768	0.2045

## Sheet: Figure 4_I postsynapses >25
Genotype		het	het	het	het	het	wt	het	het	het	wt	het	wt	het	het	het	wt	wt		mut	mut	mut	mut	mut	mut	mut	mut	mut	mut	mut	mut	mut	mut	mut	mut
Phenotype and #		sib1	sib2	sib3	sib4	sib5	sib6	sib7	sib8	sib9	sib10	sib11	sib12	sib13	sib14	sib15	sib16	sib17		mut1	mut2	mut3	mut4	mut5	mut6	mut7	mut8	mut9	mut10	mut11	mut12	mut13	mut14	mut15	mut16
Day 2		1.7301	1.95687	2.72491	2.38206	2.44664	2.10704	2.13478												2.66344	1.88172	3.24675	2.3865
Day 3									0.688231	0.722022	1.25495	0.783476	1.18081											2.7366	1.70251	3.28397	2.28833
Day 4														0.958301	0.917958	0.914224	0.76297	1.17529										1.64193	1.66728	2.02091	1.5534	1.81962	2.01802	1.50685	2.27448
	day 2 sib	day 2 mut	day 3 sib	day 3 mut	day 4 sib	day 4 mut
Mean	2.211	2.545	0.94	2.503	0.96	1.813
Std. Deviation	0.3306	0.5705	0.2881	0.6708	0.1517	0.2688

## Sheet: Fig 5_MTs per axon area_spinal
Genotype		het	het	wt	mut	mut	mut
Phenotype and #		sib1	sib2	sib3	mut1	mut2	mut3
		0	26.6269	0	0	37.3371	0
		22.5665	4.25616	60.3956	1.89959	0	8.18318
		22.9692	65.0289	0	8.42758	37.2973	1.95838
		42.5123	33.6064	0	43.666	91.6427	8.35766
		0	46.8129	30.047	13.1574	2.76142	0
		35.9392	0	0	0	0	15.8602
		0	39.0101	0	5.50535	47.2332	5.76041
		26.194	29.7848	0	0	30.7645	12.5027
		37.1085	0	69.034	5.34736	0	0
		0	0	0	0	46.2988	28.9888
		40.9689	12.4855	25.7078	0	5.32542	0
		55.416	0	0	0	0	38.7145
		22.086	68.9767	0	0	2.24879	0
		23.2372	0	11.6274	11.0922	0	24.9757
		71.3971	0	0	0	0	0
		0	48.4496	0	27.1318	21.8544	0
		56.835	0	35.7362	8.38803	35.1235	27.0084
		0	27.9909	34.2174	0	3.20434	20.5424
		0	51.6332	0	3.24244	0	24.2926
		0	0	0	2.71274	0	12.9114
		0	0	0	0	0	12.1799
		78.8192	104.529	13.3237	2.24671	0	0
		0	0	0	0	0	0
		0	0	20.1013	0	12.049	13.3008
		163.063	0	0	0	4.57015	0
		0	0	29.3999	0	0	0
		32.2158	39.8654	14.6594	0	22.435	0
		37.0132	42.7498	21.4853	0	0	0
		0	0	14.4521	0	0	10.1227
		32.2153	64.8859	0	4.60113	0	17.3559
		57.5195	0	16.5805	0	0	7.23319
		25.8021	0	0	1.07828	0	0
		44.0032	0	0	10.6356	5.51754	4.48392
		113.555	0	0	0	7.839	3.25874
		23.274	0	4.80133	4.1951	33.0447	0
		61.9603	0	4.05756	0	14.2361	0
		31.8381	0	0	7.43278	14.4727	0
		0	24.8244	42.7558	0	46.3561	31.6445
		78.4271	0	0	7.77654	0	16.3735
		13.1444	0	14.6482	0	0	7.68095
		35.7263	44.4255	43.9135	0	0	0
		3.59271	0	20.1421	13.3759	18.4973	0
		0	27.9044	39.0968	9.46901	24.2389	65.0901
		45.0019	0	0	3.44987	6.27965	0
		27.8341	30.3683	25.4078	3.48845	0
		17.4042	0	0	0	0
		16.2866	18.4305	29.6612	0	0
			0	0	15.5742	0
			6.95431	26.9787	6.21991	25.9806
			0	0	66.9314	144.432
			0	22.9082	9.54666	0
			64.1306	0	2.73098	0
			11.3523	0	0	11.285
			0	0	4.07488	0
			0	0	0	0
			0	23.0758	3.67403	0
			64.4788	75.6362	10.2646	0
			35.3513	80.6062	13.4604	0
			103.617	58.2939	0	26.5194
			40.5506	88.1374	0	0
			0	35.2432	0	0
			56.5775	0	0	12.6627
			0	100.472	7.66213	39.4855
			55.4927	80.3013	17.4388	83.4322
			0	128.912	0	0
			26.5218	33.8468	0	0
			22.2354	16.9069	1.80167	0
				37.0266	0	25.4225
				63.996	31.7996	0
				62.3641	12.7219	0
				0	0	0
				59.0427	0	11.3492
				44.0871	0	7.27632
				69.2955	0	0
				100.875	0	0
				44.2221	0	0
				0	0	0
				30.4796	0
				57.5035	17.6387
				29.4472	0
				138.56	0
				0	1.99563
				0	3.19518
				0	0
				25.4507	8.40471
				26.1701	0
				15.8719	26.8225
				50.9714	11.3831
				123.174	0
				7.51496	6.56267
				0	4.10354
				101.614	0
				71.1443	0
				0	4.67325
				40.5422	0
				44.0489	0
				0	0
				38.0367
				0
				0
				0
				11.3655
mean		29.7006	19.9986	26.3272	5.02062	12.4477	9.51774
Mann-Whitney test
sib vs mut	p<0.001
wt vs het	p=0.7549
ANOVA
Kruskal-Wallis test
het vs wt	p>0.999
het vs mut	p<0.0001
wt vs mut	p<0.0001
mean siblings	25.1
standard deviation siblings	31.21
mean mutants	8.552
standarf deviation mutants	17.06

[truncated: 3 more sheets: Fig 5_MTs per axon area_lateral, Figure 6_B-E mito quanti, Figure 6_G-J endosome quanti]
